# Supplementary material for: Causal association between inflammatory bowel disease and acute pancreatitis: a two-sample bidirectional mendelian randomization study
Source: Front Genet. 2024 Aug 14;15:1324893. doi: 10.3389/fgene.2024.1324893 (PMC11349681; doi:10.3389/fgene.2024.1324893)
Supplement: Supplementary file 2 [file Table1.XLSX]

## Sheet: Table S1
Table S1 Characteristics of selected SNPs for Inflammatory bowel disease
samplesize.exposure	SNP	beta.exposure	se.exposure	pval.exposure	effect_allele.exposure	other_allele.exposure	eaf.exposure	Fvalue
34652	rs1003342	-0.095001	0.0168	1.67e-08	G	A	0.531334	15.9321
34652	rs10045431	0.177406	0.0189	6.59e-21	C	A	0.717524	35.7506
34652	rs10175585	-0.1332	0.0202	3.89e-11	A	G	0.71345	17.7868
34652	rs10408351	0.137804	0.0221	4.23e-10	A	G	0.238435	14.1253
34652	rs10737481	0.141103	0.017	1.19e-16	G	T	0.554896	34.0627
34652	rs10761659	0.161896	0.0172	4.07e-21	G	A	0.554011	43.8341
34652	rs10826797	-0.102	0.0185	3.47e-08	T	G	0.306308	12.9226
34652	rs11209026	-0.72629	0.0422	1.76e-66	A	G	0.0541886	30.3874
34652	rs11236797	0.155704	0.017	4.75e-20	A	C	0.470011	41.8413
34652	rs112401990	0.142202	0.0174	2.84e-16	A	G	0.375383	31.3472
34652	rs11677953	0.0975985	0.0171	1.05e-08	A	G	0.415063	15.8242
34652	rs1250573	-0.113606	0.019	2.21e-09	A	G	0.295706	14.8971
34652	rs12764283	0.126597	0.0179	1.57e-12	A	G	0.337409	22.3784
34652	rs12936409	0.145701	0.0168	3.87e-18	T	C	0.476383	37.5623
34652	rs131657	0.136496	0.0212	1.24e-10	A	T	0.201666	13.3523
34652	rs144515162	-0.149902	0.022	9.85e-12	G	A	0.671937	20.4794
34652	rs1736161	-0.123298	0.0174	1.34e-12	A	G	0.428732	24.6123
34652	rs1886731	-0.0970995	0.0175	3.08e-08	C	T	0.481193	15.3773
34652	rs1887428	-0.171595	0.0178	6.65e-22	C	G	0.61936	43.8714
34652	rs2076756	0.187595	0.0186	5.59e-24	G	A	0.27064	40.2031
34652	rs2129944	-0.119302	0.0198	1.57e-09	G	T	0.290565	14.9732
34652	rs2193041	0.133703	0.0172	6.91e-15	G	A	0.388781	28.7404
34652	rs2230365	0.153802	0.0229	1.97e-11	T	C	0.163435	12.3384
34652	rs2241878	0.148001	0.0169	1.75e-18	C	T	0.538498	38.159
34652	rs2542147	-0.1513	0.0227	2.78e-11	T	G	0.837193	12.1138
34652	rs254559	0.1028	0.0172	2.08e-09	A	C	0.402063	17.183
34652	rs2836882	-0.196295	0.0201	1.49e-22	A	G	0.257617	36.5167
34652	rs3024493	0.212996	0.0222	8.48e-22	A	C	0.169666	25.9546
34652	rs3091316	-0.112497	0.0191	3.59e-09	A	G	0.267193	13.5895
34652	rs34920465	-0.1385	0.0226	8.23e-10	G	A	0.171565	10.6785
34652	rs35260072	0.142197	0.017	7.07e-17	C	A	0.433153	34.3895
34652	rs35730213	-0.151404	0.0194	6.91e-15	C	G	0.262591	23.6026
34652	rs4077515	0.179401	0.0172	1.5e-25	T	C	0.424242	53.2253
34652	rs4246905	0.163001	0.0197	1.42e-16	C	T	0.729896	27.0137
34652	rs444210	0.109502	0.0168	7.39e-11	G	A	0.545781	21.0755
34652	rs4676410	0.154702	0.0227	8.85e-12	A	G	0.195435	14.6114
34652	rs4712528	0.122598	0.0207	3.07e-09	C	G	0.787692	11.7355
34652	rs4730272	-0.134102	0.0178	4.5e-14	G	A	0.512591	28.3828
34652	rs4807569	0.139205	0.0208	2.37e-11	C	A	0.219922	15.374
34652	rs56062135	0.1509	0.0198	2.64e-14	T	C	0.236922	21.0131
34652	rs56167332	0.156397	0.0185	3.26e-17	A	C	0.345781	32.3629
34652	rs6584283	-0.180303	0.0169	1.7e-26	C	T	0.510643	56.9763
34652	rs6826501	-0.0927953	0.0169	4.12e-08	T	C	0.536078	15.0018
34652	rs6873866	-0.106996	0.0176	1.09e-09	C	T	0.528821	18.4264
34652	rs6880778	0.187801	0.0173	2.14e-27	G	A	0.620729	55.572
34652	rs6911490	-0.142801	0.0208	6.82e-12	C	T	0.778565	16.2587
34652	rs6927172	0.110295	0.0202	4.65e-08	G	C	0.21432	10.0426
34652	rs7285952	-0.176002	0.0235	7.6e-14	G	T	0.157193	14.868
34652	rs744166	-0.120703	0.0172	2.16e-12	G	A	0.409963	23.84
34652	rs7523335	-0.140504	0.0225	4.16e-10	A	G	0.173424	11.1828

## Sheet: Table S2
Table S2 Characteristics of selected SNPs for Crohn's disease
samplesize.exposure	SNP	beta.exposure	se.exposure	pval.exposure	effect_allele.exposure	other_allele.exposure	eaf.exposure	Fvalue
20883	rs10045431	0.215895	0.026	9.06e-17	C	A	0.715553	28.1031
20883	rs10055349	0.214297	0.0274	5.63e-15	A	G	0.222267	21.1673
20883	rs10748781	-0.219102	0.0238	3.72e-20	A	C	0.55088	42.0165
20883	rs10761659	0.212006	0.0237	3.42e-19	G	A	0.55269	39.6371
20883	rs11209026	-0.995199	0.0639	1.05e-54	A	G	0.0563213	25.8131
20883	rs11236797	0.181104	0.0231	4.85e-15	A	C	0.473264	30.687
20883	rs112401990	0.132203	0.0237	2.35e-08	A	G	0.373412	14.5696
20883	rs12194825	-0.171904	0.0298	8e-09	A	T	0.18587	10.0749
20883	rs1250573	-0.170895	0.0264	9.01e-11	A	G	0.287447	17.178
20883	rs12936409	0.138004	0.0228	1.37e-09	T	C	0.470697	18.2695
20883	rs1297271	-0.154901	0.0237	6.28e-11	T	C	0.429877	20.9579
20883	rs1456896	0.139301	0.0251	2.9e-08	T	C	0.697556	13.003
20883	rs147018773	0.321699	0.0375	8.89e-18	T	C	0.0966978	12.863
20883	rs151314883	-0.223994	0.0327	7.12e-12	A	G	0.157585	12.4642
20883	rs1887428	-0.168099	0.0243	4.22e-12	C	G	0.623303	22.4939
20883	rs1932990	0.152901	0.0263	6.02e-09	T	C	0.253841	12.8102
20883	rs2076756	0.399806	0.0242	3.24e-61	G	A	0.283672	111.506
20883	rs2129944	-0.1562	0.0271	7.81e-09	G	T	0.291299	13.7246
20883	rs2188962	0.212398	0.0228	1.36e-20	T	C	0.439546	42.8404
20883	rs2505640	-0.145701	0.0237	7.61e-10	G	A	0.643588	17.3515
20883	rs2856997	0.140596	0.0229	8.37e-10	A	C	0.420982	18.3908
20883	rs3091315	-0.179501	0.0263	9.52e-12	G	A	0.265588	18.186
20883	rs3810936	0.207799	0.0263	2.46e-15	C	T	0.698408	26.3293
20883	rs4077515	0.215901	0.0235	4.37e-20	T	C	0.419834	41.1953
20883	rs444210	0.163402	0.0229	1.02e-12	G	A	0.546838	25.2621
20883	rs4486887	-0.1961	0.0247	2.04e-15	T	C	0.693877	26.8093
20883	rs4820091	0.171702	0.0282	1.22e-09	G	T	0.197556	11.7595
20883	rs4851586	-0.168899	0.0261	9.94e-11	C	T	0.759729	15.2982
20883	rs4902642	-0.129198	0.0236	4.34e-08	A	G	0.409159	14.4991
20883	rs56062135	0.193097	0.0269	7.45e-13	T	C	0.234271	18.5018
20883	rs56167332	0.170401	0.0255	2.28e-11	A	C	0.343271	20.1509
20883	rs6588243	0.131704	0.0234	1.78e-08	C	A	0.589982	15.3361
20883	rs6704109	0.202002	0.0256	2.77e-15	T	C	0.256123	23.75
20883	rs6873866	-0.168096	0.0239	2.06e-12	C	T	0.534873	24.6401
20883	rs697693	0.172296	0.0281	8.36e-10	A	G	0.201415	12.1001
20883	rs72798422	0.590392	0.0508	3.19e-31	C	T	0.047701	12.2772
20883	rs7423615	0.163597	0.0286	1.12e-08	T	C	0.193845	10.2304
20883	rs744166	-0.129299	0.0233	2.92e-08	G	A	0.408159	14.8871
20883	rs7543234	0.155498	0.0267	6.1e-09	T	C	0.238986	12.3435
20883	rs7713270	0.296602	0.0241	6.97e-35	T	C	0.623824	71.3241
20883	rs80262450	0.283102	0.0353	1.08e-15	A	G	0.112701	12.8703
20883	rs8178977	0.1928	0.0274	2.06e-12	C	G	0.238841	18.0161
20883	rs921720	0.162895	0.0237	6.4e-12	G	A	0.618841	22.3078

## Sheet: Table S3
Table S3 Characteristics of selected SNPs for Ulcerative colitis
samplesize.exposure	SNP	beta.exposure	se.exposure	pval.exposure	effect_allele.exposure	other_allele.exposure	eaf.exposure	Fvalue
27432	rs10045431	0.144899	0.0238	1.09e-09	C	A	0.712858	15.1815
27432	rs10182512	0.1608	0.0223	5.19e-13	A	G	0.34989	23.673
27432	rs10272963	-0.171904	0.0216	1.69e-15	T	C	0.426078	31.0096
27432	rs10737481	0.250104	0.0216	4.37e-31	G	T	0.556463	66.3357
27432	rs11209026	-0.561698	0.0517	1.58e-27	A	G	0.0589321	13.0979
27432	rs12612675	0.122902	0.0219	1.98e-08	G	A	0.402826	15.1596
27432	rs12817473	0.190701	0.0217	1.71e-18	G	A	0.382176	36.5166
27432	rs1359946	0.158302	0.0269	3.84e-09	A	G	0.196096	10.9223
27432	rs137845	0.118198	0.0212	2.38e-08	G	A	0.514874	15.5363
27432	rs144515162	-0.231802	0.0274	2.69e-17	G	A	0.670586	31.654
27432	rs1886731	-0.140501	0.0221	2.25e-10	C	T	0.480618	20.192
27432	rs1887428	-0.176701	0.0224	3.36e-15	C	G	0.622856	29.2643
27432	rs2212434	0.141899	0.0213	2.46e-11	T	C	0.459604	22.0619
27432	rs2301989	-0.140999	0.0217	8.55e-11	A	G	0.401888	20.3105
27432	rs254559	0.124304	0.0215	7.63e-09	A	C	0.404112	16.1069
27432	rs3024493	0.236297	0.0276	1.09e-17	A	C	0.168128	20.5172
27432	rs34920465	-0.193097	0.029	2.93e-11	G	A	0.170126	12.5238
27432	rs35730213	-0.167	0.0245	8.81e-12	C	G	0.266634	18.1812
27432	rs3829111	0.156303	0.0214	2.89e-13	A	G	0.416668	25.9551
27432	rs4574921	0.150599	0.0256	4.24e-09	T	C	0.740842	13.2942
27432	rs4676410	0.207802	0.0284	2.46e-13	A	G	0.197128	16.956
27432	rs483905	0.128903	0.0228	1.57e-08	A	G	0.294334	13.2833
27432	rs484356	-0.134199	0.0228	3.95e-09	G	C	0.32765	15.2712
27432	rs56167332	0.151596	0.0231	5.3e-11	A	C	0.34162	19.3855
27432	rs6017342	0.191306	0.024	1.38e-15	C	A	0.537652	31.623
27432	rs6933404	0.166799	0.0252	3.68e-11	C	T	0.21562	14.8264
27432	rs7523335	-0.170397	0.0285	2.29e-09	A	G	0.176698	10.4037
27432	rs7911680	-0.1718	0.0213	8.27e-16	C	A	0.490094	32.5514
27432	rs798502	-0.136496	0.0239	1.21e-08	C	A	0.283142	13.2461
27432	rs9977672	-0.245006	0.0261	6.21e-21	A	G	0.251316	33.1982

## Sheet: Table S4
Table S4 Characteristics of selected SNPs for Acute pancreatitis
samplesize.exposure	SNP	beta.exposure	se.exposure	pval.exposure	effect_allele.exposure	other_allele.exposure	eaf.exposure	Fvalue
337136	rs11887534	0.26203	0.0313819	6.84384e-17	C	G	0.0788586	10.1288
337136	rs3098843	-0.0888568	0.0181991	1.04761e-06	G	A	0.471129	11.8799
337136	rs73767325	0.0845882	0.0181378	3.1067e-06	A	G	0.47195	10.8408
337136	rs7624577	0.0887149	0.0184702	1.56196e-06	A	G	0.400194	11.0757
337136	rs9636516	-0.091094	0.0184421	7.83376e-07	A	G	0.428288	11.9485
